# Supplementary material for: MIgGGly (mouse IgG glycosylation analysis) - a high-throughput method for studying Fc-linked IgG N-glycosylation in mice with nanoUPLC-ESI-MS
Source: Sci Rep. 2018 Sep 12;8:13688. doi: 10.1038/s41598-018-31844-1 (PMC6135756; doi:10.1038/s41598-018-31844-1)
Supplement: Supplementary file 2 — Dataset 1 [file 41598_2018_31844_MOESM2_ESM.xlsx]

## Sheet: Лист1
MIgGGly (mouse IgG glycosylation analysis) - a high throughput method for studying Fc-linked IgG N glycosylation in mice with nanoUPLC-ESI-MS Olga O. Zaytseva1,*,+, Bas C. Jansen1,+, Maja Hanić1, Mia Mrčela2, Genadij Razdorov1, Ranko Stojković3, Julija Erhardt4, Ilija Brizić5,6, Stipan Jonjić5,6, Marija Pezer1, and Gordan Lauc1,7
Supplementary Table S1. Technical variation in quantification of mouse glycoforms. In brackets are the numbers of replicates per condition.
		IgG1
		Fc-linked N-glycan
Experimental condition	Statistics	H3N4F1	H4N4F1	H4N4F1G1	H5N4F1	H5N4F1G1	H5N4F1G2	H6N4F1	H6N4F1G1
A (19)	mean, %	38.7611	32.366	9.4399	6.82378	7.14499	2.26245	0.912748	2.28901
	SD	0.783939	0.659336	0.558218	0.158798	0.40537	0.272007	0.0743905	0.232897
	CV, %	0.0202249	0.0203713	0.0591339	0.0232713	0.0567348	0.120227	0.0815018	0.101746
B (19)	mean	38.9716	32.6984	9.28669	6.99227	7.25267	2.03307	0.851857	1.91346
	SD	0.50516	0.370579	0.284459	0.100915	0.27016	0.1707	0.0620724	0.130168
	CV	0.0129623	0.0113332	0.0306308	0.0144323	0.0372498	0.0839613	0.0728671	0.0680273
C (19)	mean, %	38.9007	32.9509	9.19105	7.11532	7.13389	1.96183	0.852247	1.89406
	SD	0.408663	0.338975	0.263179	0.111619	0.223343	0.16167	0.0685745	0.113857
	CV	0.0105053	0.0102873	0.0286342	0.0156871	0.0313073	0.0824076	0.0804632	0.0601128
D (18)	mean, %	38.6871	32.5154	9.40929	7.03423	7.36681	2.14856	0.860164	1.9785
	SD	0.623064	0.378243	0.301919	0.115466	0.320944	0.191157	0.0593441	0.117013
	CV	0.0161052	0.0116327	0.0320873	0.0164148	0.0435662	0.0889696	0.0689916	0.0591423
E (18)	mean, %	38.5785	32.7503	9.2578	7.16256	7.29405	2.03761	0.889215	2.02991
	SD	0.288472	0.227042	0.0966329	0.100582	0.168929	0.116962	0.0537717	0.0810203
	CV	0.00747754	0.00693252	0.010438	0.0140428	0.0231598	0.0574016	0.0604709	0.0399132
		IgG2a/b
		Fc-linked N-glycan
		H3N4F1	H4N4F1	H4N4F1G1	H5N4F1	H5N4F1G1
A (19)	mean, %	27.5121	50.7153	4.72895	9.79251	7.2511
	SD	0.585839	0.608693	0.549233	0.558369	0.56199
	CV	0.0212938	0.0120021	0.116143	0.0570201	0.0775042
B (19)	mean, %	27.9812	50.5831	4.60421	9.79459	7.03691
	SD	0.432213	0.455267	0.288148	0.264617	0.473639
	CV	0.0154465	0.00900038	0.0625836	0.0270166	0.0673077
C (19)	mean, %	27.9775	50.6428	4.63408	9.88788	6.85775
	SD	0.314183	0.398307	0.146069	0.175928	0.258887
	CV	0.0112299	0.00786502	0.0315206	0.0177923	0.037751
D (18)	mean, %	27.794	50.5292	4.65243	9.92997	7.09437
	SD	0.244594	0.329682	0.273386	0.287947	0.187735
	CV	0.00880025	0.00652458	0.058762	0.0289978	0.0264625
E (18)	mean, %	27.9317	50.6464	4.60963	9.93814	6.87411
	SD	0.340197	0.337309	0.14043	0.257096	0.309657
	CV	0.0121796	0.00666008	0.0304645	0.0258696	0.0450468
		IgG3
		Fc-linked N-glycan
		H3N4F1	H4N4F1	H4N4F1G1	H5N4F1	H5N4F1G1	H5N4F1G2	H6N4F1	H6N4F1G1
A (19)	mean, %	38.7333	33.4383	7.51359	9.74762	6.87785	2.51248	0.556109	0.620745
	SD	0.423748	0.361346	0.216872	0.18521	0.229167	0.182177	0.0560962	0.0598498
	CV	0.0109401	0.0108064	0.0288639	0.0190005	0.0333196	0.0725089	0.100873	0.096416
B (19)	mean, %	38.9712	33.3185	7.45331	9.72743	6.85415	2.45874	0.597666	0.619081
	SD	0.244029	0.194195	0.105579	0.107716	0.139081	0.113034	0.0424338	0.0344903
	CV	0.00626179	0.00582846	0.0141654	0.0110734	0.0202915	0.0459722	0.0709992	0.0557121
C (19)	mean, %	38.9393	33.4493	7.43052	9.75431	6.82091	2.40108	0.591579	0.612995
	SD	0.287762	0.244839	0.152219	0.195957	0.150176	0.121689	0.0413635	0.0390096
	CV	0.00739001	0.0073197	0.0204857	0.0200893	0.022017	0.0506808	0.0699204	0.0636377
D (18)	mean, %	38.8735	33.2681	7.52909	9.67205	6.91681	2.51163	0.598551	0.630263
	SD	0.559748	0.397246	0.271513	0.138523	0.295681	0.252225	0.0375457	0.0647726
	CV	0.0143992	0.0119408	0.0360618	0.014322	0.0427482	0.100423	0.0627276	0.102771
E (18)	mean, %	38.954	33.2632	7.48809	9.71857	6.89446	2.46237	0.588175	0.631122
	SD	0.211144	0.17966	0.0905526	0.124718	0.108071	0.058465	0.0327673	0.0354318
	CV	0.00542034	0.00540115	0.0120929	0.012833	0.015675	0.0237434	0.0557101	0.0561409
SD - standard deviation, CV - coefficient of variation
Glycan composition:
H - hexose
N - GlcNAc
F - fucose
G - N-glycolyl-neuraminic acid
Experimental conditions:
	Do the measurements contain technical variation resulting from the step
	IgG isolation	Digestion with trypsin	RP SPE clean-up	Vaccuum drying	LC-MS run and data extraction
A	yes	yes	yes	yes	yes
C	no	no	yes	yes	yes
D	no	no	no	yes	yes
E	no	no	no	no	yes
