# Supplementary material for: MIgGGly (mouse IgG glycosylation analysis) - a high-throughput method for studying Fc-linked IgG N-glycosylation in mice with nanoUPLC-ESI-MS
Source: Sci Rep. 2018 Sep 12;8:13688. doi: 10.1038/s41598-018-31844-1 (PMC6135756; doi:10.1038/s41598-018-31844-1)
Supplement: Supplementary file 3 — Dataset 2 [file 41598_2018_31844_MOESM3_ESM.xlsx]

## Sheet: Лист1
MIgGGly (mouse IgG glycosylation analysis) - a high throughput method for studying Fc-linked IgG N glycosylation in mice with nanoUPLC-ESI-MS
Olga O. Zaytseva1,*,+, Bas C. Jansen1,+, Maja Hanić1, Mia Mrčela2, Genadij Razdorov1, Ranko Stojković3, Julija Erhardt4, Ilija Brizić5,6, Stipan Jonjić5,6, Marija Pezer1, and Gordan Lauc1,7
Supplementary Table S2. Calculation of the derived glycosyaltion traits.
G	fraction of neutral glycoforms with terminal β1,4-galactosylation	H4N4F1 + H5N4F1
G1	fraction of monogalactosylated glycoforms	H4N4F1
G2	fraction of digalactosylated glycoforms	H5N4F1
Z	fraction of glycoforms with terminal N-glycolyl-neuraminic acid	H4N4F1G1 + H5N4F1G1 +H5N4F1G2 + H6N4F1G1*
Z1	fraction of monosialylayed glycoforms with N-glycolyl-neuraminic acid	H4N4F1G1 + H5N4F1G1 + H6N4F1G1*
Z2	fraction of disialylated glycoforms with N-glycolyl-neuraminic acid	H5N4F1G2
B	fraction of glycoforms with bisecting N-acetylglucosamine	H3N5F1
alphaGal	fraction of glycoforms with terminal α1,3-galactosylation	H6N4F1* + H6N4F1G1*
* these glycoforms were not detected in some samples and their respective normalized area were considered to be equal to 0
