# Supplementary material for: MIgGGly (mouse IgG glycosylation analysis) - a high-throughput method for studying Fc-linked IgG N-glycosylation in mice with nanoUPLC-ESI-MS
Source: Sci Rep. 2018 Sep 12;8:13688. doi: 10.1038/s41598-018-31844-1 (PMC6135756; doi:10.1038/s41598-018-31844-1)
Supplement: Supplementary file 4 — Dataset 3 [file 41598_2018_31844_MOESM4_ESM.xlsx]

## Sheet: Лист1
MIgGGly (mouse IgG glycosylation analysis) - a high throughput method for studying Fc-linked IgG N glycosylation in mice with nanoUPLC-ESI-MS Olga O. Zaytseva1,*,+, Bas C. Jansen1,+, Maja Hanić1, Mia Mrčela2, Genadij Razdorov1, Ranko Stojković3, Julija Erhardt4, Ilija Brizić5,6, Stipan Jonjić5,6, Marija Pezer1, and Gordan Lauc1,7
Supplementary Table S3. Fc-linked N-glycosylation traits in 15 week old male BALB/c, C57BL/6 and C3H mice.
subclass	trait	BALB/c, n = 9			C57BL/6, n = 10			C3H, n = 7			stand, n= 3
		mean, % normalized area	standard error of the mean	CV	mean, % normalized area	standard error of the mean	CV	mean, % normalized area	standard error of the mean	CV	mean	standard deviation	CV (Technical variation)
IgG1	B	2.04654	0.137556	0.201642	2.47996	0.447976	0.5712	0.895291	0.0944197	0.279028	0.637567	0.0649706	0.101904
	G	32.3601	0.570643	0.0529025	24.8802	0.665211	0.0845	31.0823	0.422742	0.0359842	35.6585	0.0622732	0.00174638
	G0	42.7272	0.568929	0.0399461	57.2261	0.790483	0.0437	38.7037	0.562334	0.0384406	34.4661	0.773312	0.0224369
	G1	26.9576	0.456626	0.0508161	22.0621	0.57864	0.0829	26.0346	0.329107	0.0334454	29.0406	0.332841	0.0114612
	G2	5.40252	0.136372	0.075727	2.81805	0.0917778	0.103	5.04774	0.107119	0.0561458	6.61793	0.282525	0.0426909
	Z	24.9127	0.791022	0.0952553	17.8938	0.241482	0.0427	30.214	0.617645	0.0540854	29.8754	0.83523	0.0279571
	Z1	20.9098	0.480077	0.0688784	16.1769	0.189908	0.0371	25.2175	0.355837	0.0373333	25.1979	0.358726	0.0142364
	Z2	4.00291	0.402764	0.301853	1.71683	0.0897485	0.1653	4.99645	0.282077	0.149367	4.67749	0.481231	0.102882
IgG2a/b/c	G	49.7308	0.596692	0.0359953	42.8297	0.381124	0.0281	49.3188	0.624004	0.0334753	52.0034	0.229483	0.00441284
	G0	26.7966	0.786174	0.0880158	18.7202	0.871049	0.1471	26.1931	0.683728	0.069063	24.2961	0.544402	0.022407
	G1	40.36	0.438603	0.0326017	30.4935	0.280396	0.0291	41.2045	0.557111	0.0357723	42.2454	0.157603	0.00373065
	G2	9.37074	0.350438	0.112191	12.3363	0.262073	0.0672	8.11432	0.157744	0.0514338	9.75798	0.135286	0.0138642
	Z	22.0593	0.650037	0.0884029	37.83	0.998019	0.0834	23.5925	0.468209	0.0525067	22.7996	0.648001	0.0284216
	Z1	18.8164	0.531339	0.0847145	31.4078	0.612469	0.0617	20.0325	0.349452	0.0461533	19.4215	0.582753	0.0300056
	Z2	3.243	0.135949	0.125762	6.42216	0.411471	0.2026	3.56006	0.124366	0.0924255	3.37813	0.0716788	0.0212185
	alphaGal	3.62833	0.154157	0.127461	2.16428	0.115494	0.1688	2.46651	0.120821	0.129601	2.59544	0.0871814	0.0335903
IgG3	G	40.0203	0.447031	0.0335103	41.5055	0.717847	0.0547	43.9468	0.266051	0.0160172	41.5474	0.287122	0.00691071
	G0	43.2968	0.996769	0.0690653	31.5389	1.18115	0.1184	34.2378	0.891616	0.0689002	39.6065	0.916351	0.0231364
	G1	31.6844	0.241854	0.0228997	32.1677	0.497393	0.0489	34.055	0.242274	0.0188224	32.7288	0.11009	0.00336371
	G2	8.33589	0.243207	0.0875275	9.33783	0.407895	0.1381	9.89175	0.188517	0.0504226	8.8186	0.191992	0.0217712
	Z	16.6829	0.709147	0.127523	26.9556	0.865523	0.1015	21.8154	0.782483	0.0948989	18.846	0.698788	0.0370788
	Z1	13.532	0.535758	0.118776	21.2707	0.570282	0.0848	17.7978	0.53913	0.080145	15.4225	0.491272	0.0318544
	Z2	3.15086	0.188899	0.179855	5.68491	0.313415	0.1743	4.01758	0.25741	0.169516	3.42356	0.207626	0.0606461
