# Supplementary material for: MIgGGly (mouse IgG glycosylation analysis) - a high-throughput method for studying Fc-linked IgG N-glycosylation in mice with nanoUPLC-ESI-MS
Source: Sci Rep. 2018 Sep 12;8:13688. doi: 10.1038/s41598-018-31844-1 (PMC6135756; doi:10.1038/s41598-018-31844-1)
Supplement: Supplementary file 5 — Dataset 4 [file 41598_2018_31844_MOESM5_ESM.xlsx]

## Sheet: Лист1
MIgGGly (mouse IgG glycosylation analysis) - a high throughput method for studying Fc-linked IgG N glycosylation in mice with nanoUPLC-ESI-MS
Olga O. Zaytseva1,*,+, Bas C. Jansen1,+, Maja Hanić1, Mia Mrčela2, Genadij Razdorov1, Ranko Stojković3, Julija Erhardt4, Ilija Brizić5,6, Stipan Jonjić5,6, Marija Pezer1, and Gordan Lauc1,7
Supplementary Table S4. Glycoforms observed for IgG subclasses in in 15 week old male BALB/c, C57BL/6 and C3H mice.
1	H3N4F1		+	+	+
2	H3N5F1		+	-	-
3	H4N4F1		+	+	+
4	H4N4F1G1		+	+	+
5	H5N4F1		+	+	+
6	H5N4F1G1		+	+	+
7	H5N4F1G2		+	+	+
8	H6N4F1		-	+	-
9	H6N4F1G1		-	+	-
	Glycan composition:
	H - hexose
	N - GlcNAc
	F - fucose
	G - N-glycolyl-neuraminic acid
	Graphical representation of sugar residues
	GlcNAc
	Fucose
	Galactose
	Mannose
	N-glycolyl-neuraminic acid
