# Supplementary material for: MIgGGly (mouse IgG glycosylation analysis) - a high-throughput method for studying Fc-linked IgG N-glycosylation in mice with nanoUPLC-ESI-MS
Source: Sci Rep. 2018 Sep 12;8:13688. doi: 10.1038/s41598-018-31844-1 (PMC6135756; doi:10.1038/s41598-018-31844-1)
Supplement: Supplementary file 6 — Dataset 5 [file 41598_2018_31844_MOESM6_ESM.xlsx]

## Sheet: S4
MIgGGly (mouse IgG glycosylation analysis) - a high throughput method for studying Fc-linked IgG N glycosylation in mice with nanoUPLC-ESI-MS Olga O. Zaytseva1,*,+, Bas C. Jansen1,+, Maja Hanić1, Mia Mrčela2, Genadij Razdorov1, Ranko Stojković3, Julija Erhardt4, Ilija Brizić5,6, Stipan Jonjić5,6, Marija Pezer1, and Gordan Lauc1,7
Supplementary Table S5. Comparison of Fc-linked N-glycosylation in the mouse IgG subclasses: IgG1 (IgG1F + IgG1I), IgG2 (IgG2a/c + IgG2b), IgG3.
trait	IgG1		IgG2		IgG3
	mean, % normalised area	standard deviation	mean, % normalised area	standard deviation	mean, % normalised area	standard deviation
G0	42.9335	8.90851	24.3398	4.27459	36.8303	5.84918
G	30.6476	4.16743	48.4373	3.78938	41.6257	2.11263
G1	25.5462	2.83596	39.8941	5.21525	32.6524	1.37728
G2	4.96196	1.38666	9.85916	1.87869	9.3136	1.05634
Z	25.268	5.41021	24.184	7.63227	21.4476	4.84623
Z1	21.1383	3.93626	20.6437	6.02591	17.2353	3.5853
Z2	3.9934	1.58228	3.56309	1.67132	4.21229	1.31155
B	1.69399	1.11384	-	-	-	-
αGal	-	-	2.59878	0.720676	-	-
