# Supplementary material for: MIgGGly (mouse IgG glycosylation analysis) - a high-throughput method for studying Fc-linked IgG N-glycosylation in mice with nanoUPLC-ESI-MS
Source: Sci Rep. 2018 Sep 12;8:13688. doi: 10.1038/s41598-018-31844-1 (PMC6135756; doi:10.1038/s41598-018-31844-1)
Supplement: Supplementary file 7 — Dataset 6 [file 41598_2018_31844_MOESM7_ESM.xlsx]

## Sheet: Лист1
MIgGGly (mouse IgG glycosylation analysis) - a high throughput method for studying Fc-linked IgG N glycosylation in mice with nanoUPLC-ESI-MS
Olga O. Zaytseva1,*,+, Bas C. Jansen1,+, Maja Hanić1, Mia Mrčela2, Genadij Razdorov1, Ranko Stojković3, Julija Erhardt4, Ilija Brizić5,6, Stipan Jonjić5,6, Marija Pezer1, and Gordan Lauc1,7
Supplementary Table S6. Differences in abundances of glycan traits between the three mouse strains.
Subclass	Glycan trait	ANOVA p-value (uncorrected)	Pairwise comparison	Average difference	Lower boundary of confidence interval	Upper boundary of confidence interval	post-hoc Tukey test p-value (uncorrected)	post-hoc Tukey test p-value (adjusted)
IgG1	B	1.37063e-05	C3H-C57BL/6	-0.95307	-1.36487	-0.541272	1.91854e-05	3.15189e-05
IgG1	B		C3H-BALB/c	-0.845981	-1.26709	-0.424868	0.000123735	0.000474319
IgG1	B		C57BL/6-BALB/c	0.107089	-0.276851	0.491029	0.766731	0.766731
IgG1	G	9.62659e-09	C3H-C57BL/6	0.225293	0.145413	0.305174	9.91158e-07	1.89972e-06
IgG1	G		C3H-BALB/c	-0.0395962	-0.121284	0.0420911	0.45718	0.525757
IgG1	G		C57BL/6-BALB/c	-0.26489	-0.339366	-0.190413	1.90576e-08	3.6527e-08
IgG1	G0	1.67062e-15	C3H-C57BL/6	-0.390857	-0.442298	-0.339417	1.70974e-14	1.99174e-13
IgG1	G0		C3H-BALB/c	-0.0988175	-0.151422	-0.0462131	0.000276837	0.000795908
IgG1	G0		C57BL/6-BALB/c	0.29204	0.244079	0.340001	4.96492e-13	2.85483e-12
IgG1	G1	6.92906e-07	C3H-C57BL/6	0.168227	0.0906892	0.245765	4.61777e-05	7.08058e-05
IgG1	G1		C3H-BALB/c	-0.0341719	-0.113464	0.0451202	0.53612	0.587179
IgG1	G1		C57BL/6-BALB/c	-0.202399	-0.274692	-0.130106	1.11454e-06	1.34917e-06
IgG1	G2	1.8986e-14	C3H-C57BL/6	0.586521	0.481892	0.691151	2.68052e-12	1.23304e-11
IgG1	G2		C3H-BALB/c	-0.0666726	-0.173669	0.0403235	0.282514	0.382224
IgG1	G2		C57BL/6-BALB/c	-0.653194	-0.750746	-0.555643	8.06022e-14	7.7797e-13
IgG1	Z	2.98131e-13	C3H-C57BL/6	0.523449	0.439433	0.607466	3.14415e-13	1.80789e-12
IgG1	Z		C3H-BALB/c	0.195728	0.109811	0.281645	2.38862e-05	0.000193122
IgG1	Z		C57BL/6-BALB/c	-0.327722	-0.406054	-0.249389	9.29629e-10	3.0545e-09
IgG1	Z1	2.56281e-14	C3H-C57BL/6	0.443976	0.381298	0.506655	3.30846e-14	2.53649e-13
IgG1	Z1		C3H-BALB/c	0.18886	0.124764	0.252956	4.88056e-07	1.12253e-05
IgG1	Z1		C57BL/6-BALB/c	-0.255116	-0.313555	-0.196678	4.0931e-10	1.56902e-09
IgG1	Z2	5.47364e-10	C3H-C57BL/6	1.07317	0.810691	1.33565	1.44159e-09	3.94483e-09
IgG1	Z2		C3H-BALB/c	0.248282	-0.0201342	0.516698	0.0734555	0.120677
IgG1	Z2		C57BL/6-BALB/c	-0.824888	-1.06961	-0.580165	4.95694e-08	8.76998e-08
IgG2a/b/c	alphaGal	1.40821e-07	C3H-C57BL/6	0.135658	-0.0387494	0.310065	0.148144	0.160113
IgG2a/b/c	alphaGal		C3H-BALB/c	-0.385818	-0.56417	-0.207465	4.80109e-05	0.000276063
IgG2a/b/c	alphaGal		C57BL/6-BALB/c	-0.521476	-0.684085	-0.358866	1.17773e-07	1.93484e-07
IgG2a/b/c	G	6.58515e-10	C3H-C57BL/6	0.140951	0.100489	0.181413	2.76613e-08	6.36209e-08
IgG2a/b/c	G		C3H-BALB/c	-0.00822664	-0.0496039	0.0331506	0.873015	0.912698
IgG2a/b/c	G		C57BL/6-BALB/c	-0.149177	-0.186902	-0.111453	2.70882e-09	6.23029e-09
IgG2a/b/c	G0	3.29215e-07	C3H-C57BL/6	0.343784	0.204388	0.48318	7.73846e-06	1.36911e-05
IgG2a/b/c	G0		C3H-BALB/c	-0.0214382	-0.163987	0.121111	0.925041	0.925041
IgG2a/b/c	G0		C57BL/6-BALB/c	-0.365222	-0.495189	-0.235256	1.05047e-06	1.34227e-06
IgG2a/b/c	G1	2.59531e-16	C3H-C57BL/6	0.300862	0.261121	0.340602	1.73195e-14	1.99174e-13
IgG2a/b/c	G1		C3H-BALB/c	0.0206139	-0.0200257	0.0612536	0.425652	0.515263
IgG2a/b/c	G1		C57BL/6-BALB/c	-0.280248	-0.3173	-0.243195	1.75415e-14	4.03455e-13
IgG2a/b/c	G2	1.25041e-09	C3H-C57BL/6	-0.417954	-0.520547	-0.315361	1.54363e-09	3.94483e-09
IgG2a/b/c	G2		C3H-BALB/c	-0.139396	-0.24431	-0.0344827	0.00793017	0.0165813
IgG2a/b/c	G2		C57BL/6-BALB/c	0.278558	0.182905	0.37421	5.9112e-07	8.08137e-07
IgG2a/b/c	Z	2.57414e-13	C3H-C57BL/6	-0.470281	-0.567002	-0.37356	4.88476e-11	1.60499e-10
IgG2a/b/c	Z		C3H-BALB/c	0.0694961	-0.0294128	0.168405	0.205401	0.295264
IgG2a/b/c	Z		C57BL/6-BALB/c	0.539777	0.449599	0.629955	7.01217e-13	3.2256e-12
IgG2a/b/c	Z1	3.04392e-14	C3H-C57BL/6	-0.448927	-0.532298	-0.365556	6.13376e-12	2.35127e-11
IgG2a/b/c	Z1		C3H-BALB/c	0.0649113	-0.0203454	0.150168	0.159443	0.244479
IgG2a/b/c	Z1		C57BL/6-BALB/c	0.513838	0.436107	0.591569	1.01474e-13	7.7797e-13
IgG2a/b/c	Z2	1.24996e-09	C3H-C57BL/6	-0.576398	-0.758778	-0.394018	1.51192e-07	3.16129e-07
IgG2a/b/c	Z2		C3H-BALB/c	0.0964227	-0.0900832	0.282929	0.412316	0.515263
IgG2a/b/c	Z2		C57BL/6-BALB/c	0.672821	0.502778	0.842864	2.67794e-09	6.23029e-09
IgG3	G	0.000500289	C3H-C57BL/6	0.0583896	0.00866847	0.108111	0.0193334	0.0222334
IgG3	G		C3H-BALB/c	0.0939758	0.04313	0.144822	0.000333802	0.00085305
IgG3	G		C57BL/6-BALB/c	0.0355862	-0.0107714	0.0819438	0.155051	0.169818
IgG3	G0	2.96374e-07	C3H-C57BL/6	0.0862138	-0.0256929	0.198121	0.153152	0.160113
IgG3	G0		C3H-BALB/c	-0.234625	-0.349063	-0.120187	9.59499e-05	0.000441369
IgG3	G0		C57BL/6-BALB/c	-0.320839	-0.425176	-0.216503	2.40265e-07	3.68406e-07
IgG3	G1	0.00116255	C3H-C57BL/6	0.0579462	0.0148857	0.101007	0.0071724	0.00868238
IgG3	G1		C3H-BALB/c	0.0722324	0.0281978	0.116267	0.00120516	0.00277187
IgG3	G1		C57BL/6-BALB/c	0.0142862	-0.0258614	0.0544338	0.651177	0.680776
IgG3	G2	0.0120388	C3H-C57BL/6	0.0657855	-0.0669027	0.198474	0.441557	0.441557
IgG3	G2		C3H-BALB/c	0.173394	0.0377039	0.309083	0.0106783	0.0204668
IgG3	G2		C57BL/6-BALB/c	0.107608	-0.0161042	0.23132	0.0963962	0.110856
IgG3	Z	9.37752e-09	C3H-C57BL/6	-0.210972	-0.346315	-0.0756294	0.00198705	0.00268836
IgG3	Z		C3H-BALB/c	0.271365	0.132961	0.409769	0.000166615	0.000547448
IgG3	Z		C57BL/6-BALB/c	0.482337	0.35615	0.608524	5.10423e-09	1.06725e-08
IgG3	Z1	2.5763e-09	C3H-C57BL/6	-0.177813	-0.297351	-0.0582749	0.00306652	0.00391833
IgG3	Z1		C3H-BALB/c	0.277408	0.155165	0.39965	2.51898e-05	0.000193122
IgG3	Z1		C57BL/6-BALB/c	0.455221	0.343769	0.566672	1.46955e-09	4.22495e-09
IgG3	Z2	9.40664e-07	C3H-C57BL/6	-0.347811	-0.565712	-0.129911	0.00158058	0.00227208
IgG3	Z2		C3H-BALB/c	0.243446	0.0206168	0.466275	0.0304635	0.053897
IgG3	Z2		C57BL/6-BALB/c	0.591257	0.388097	0.794417	5.97319e-07	8.08137e-07
