# Supplementary material for: MIgGGly (mouse IgG glycosylation analysis) - a high-throughput method for studying Fc-linked IgG N-glycosylation in mice with nanoUPLC-ESI-MS
Source: Sci Rep. 2018 Sep 12;8:13688. doi: 10.1038/s41598-018-31844-1 (PMC6135756; doi:10.1038/s41598-018-31844-1)
Supplement: Supplementary file 8 — Dataset 7 [file 41598_2018_31844_MOESM8_ESM.xlsx]

## Sheet: Лист1
MIgGGly (mouse IgG glycosylation analysis) - a high throughput method for studying Fc-linked IgG N glycosylation in mice with nanoUPLC-ESI-MS
Olga O. Zaytseva1,*,+, Bas C. Jansen1,+, Maja Hanić1, Mia Mrčela2, Genadij Razdorov1, Ranko Stojković3, Julija Erhardt4, Ilija Brizić5,6, Stipan Jonjić5,6, Marija Pezer1, and Gordan Lauc1,7
Supplementary Table S7. Theoretical m/z values of mouse IgG tryptic Fc glycopeptides detected by LC-MS
Glycan compositiona	Glycan structureb	IgG1 Fc P01868d		IgG1Ic A0A075B5P4d		IgG2a/b/c P01863d,e, P01864d,e, A0A075B5P3d,e, A0A0A6YY53d,e		IgG3 P03987-1d
		[M + 2H]2+	[M + 3H]3+	[M + 2H]2+	[M + 3H]3+	[M + 2H]2+	[M + 3H]3+	[M + 2H]2+	[M + 3H]3+
H3N4F1	FA2	1301.532	868.024	1284.539	856.695	1221.500	814.669	1280.526	854.020
H3N5F1	FA2B	1403.071	935.717	1386.079	924.389	1323.040	882.362	1382.066	921.713
H4N4F1	FA2G1	1382.558	922.041	1365.566	910.713	1302.526	868.687	1361.553	908.038
H4N4F1G1	FA2G1Z1	1536.103	1024.405	1519.111	1013.076	1456.071	971.050	1515.098	1010.401
H5N4F1	FA2G2	1463.584	976.059	1446.592	964.731	1383.553	922.704	1442.579	962.055
H5N4F1G1	FA2G2Z1	1617.130	1078.422	1600.137	1067.094	1537.098	1025.068	1596.124	1064.419
H5N4F1G2	FA2G2Z2	1770.675	1180.786	1753.683	1169.458	1690.643	1127.431	1749.670	1166.782
H6N4F1	FA2G3	1544.611	1030.076	1527.619	1018.748	1464.579	976.722	1523.606	1016.073
H6N4F1G1	FA2G3Z1	1698.156	1132.440	1681.164	1121.112	1618.124	1079.085	1677.151	1118.436
aGlycan composition:
H - hexose
N - GlcNAc
F - fucose
G - N-glycolyl-neuraminic acid
bGlycan structure:
all N-glycans have the same core sugar structure consisting of two N-acetylglucosamines (GlcNAc) and three mannose residues
F - core fucose
Ax - number of antennas (GlcNAc)
B - bisecting GlcNAc
Gx - number of galactoses
Zx - number of sialic acids (N-glycolylneuraminic acid)
c - IgG1 F and IgG1 I represent allelic variants of IgG1 whose tryptic Fc-glycopeptides differ by an aminoacid substitution of phenylalanine (F) to isoleucine (I).
d- UniProt entry identifier
e- all allelic variants of IgG2a, IgG2b and IgG2c result in tryptic Fc-glycopeptides differing only by a substitution of leucine (L) to isoleucine (I) which have identical m/z values
